# Supplementary material for: Avoiding inconsistencies over time and tracking difficulties in Applied Biosystems AB1700™/Panther™ probe-to-gene annotations
Source: BMC Bioinformatics. 2005 Dec 22;6:307. doi: 10.1186/1471-2105-6-307 (PMC1361791; doi:10.1186/1471-2105-6-307)
Supplement: Additional File 1 — As discussed in the text, not only multiple probes can exist for a single gene, but also multiple gene IDs. These gene IDs differ by a numerical extension or suffix. They represent the curation status of the gene annotation. Numerically lower suffixes do not have any further annotation information in the probe-to-gene annotation releases, however, are retained for "coherence" reasons. This table lists all obsolete probe ID vs. gene ID annotations. Such look-up tables need to be generated by AB1700 users for each PGA [see Additional file 2]. [file 1471-2105-6-307-S1.txt]

Noth and Benecke (2005) - Probe-to-Gene - Supplementary File MultipleSuffixesPerGeneIDinV1.txt
No	Probe ID	Gene ID	Gene_Name	Panther_Family_Name	Chr
1	130442	hCG1640457.3	-
	224206	hCG1640457.4		ATP-BNDG CASS. TRANSPORTER-REL.	16
2	139273	hCG1644121.1	-
	122673	hCG1644121.2	-		16
3	211474	hCG1791100.2	-
	112047	hCG1791100.3		KRAB-ZINC FINGERS	10
4	206987	hCG1803240.2	-
	220284	hCG1803240.3	-		3
5	175334	hCG1804591.2	-
	127680	hCG1804591.3	-		2
6	148140	hCG1981606	-
	105957	hCG1981606.1	Xg blood group ~	FAMILY NOT NAMED	X
	234760	hCG1981606.1	Xg blood group ~	FAMILY NOT NAMED	X
7	235514	hCG1993739	-
	127877	hCG1993739.1	MAPKK 3	PROTEIN KNIASE	17
	182262	hCG1993739.1	MAPKK 3	PROTEIN KNIASE	17
	234450	hCG1993739.1	MAPKK 3	PROTEIN KNIASE	17
8	159153	hCG1993871	-
	196002	hCG1993871.1	mortality factor 4	MALE-SPECIFIC LETHAL-3 - RELATED	U
9	232437	hCG1994544	-
	154424	hCG1994544.1		FAMILY NOT NAMED	2
10	118303	hCG1997378	-
	185882	hCG1997378.1		XMAP215	3
	234901	hCG1997378.1		XMAP215	3
11	135030	hCG19982.3	-
	141025	hCG19982.4		SERINE/THREONINE PROTEIN KINASE	19
12	234131	hCG2003287	-
	217498	hCG2003287.1	-		15
13	231608	hCG2003312	-
	225990	hCG2003312.1	-		19
14	234033	hCG2008968	-
	231602	hCG2008968.1	-		8
15	234869	hCG2020802	-
	115488	hCG2020802.1		KINESIN-RELATED	13
16	231686	hCG2029203	-
	231277	hCG2029203.1	-		14
17	233176	hCG2036661	-
	230680	hCG2036661.1			21
18	143350	hCG2041069	-
	100494	hCG2041069.1	-		3
19	156465	hCG2042065	-
	110802	hCG2042065.1		CYCLOPHILIN-TYPE FAM MEM	2
20	218273	hCG27211.3	-
	181397	hCG27211.4	ND10 protein	KINESIN-RELATED	17
21	211433	hCG38175.3	-
	142215	hCG38175.4	-		1
	218678	hCG38175.4	-		1
22	131725	hCG38403.2	-
	232770	hCG38403.3		NOTCH AND TENASCIN-REL.	5
23	162670	hCG96198.3	-
	135674	hCG96198.4	-		7
