# Supplementary material for: Avoiding inconsistencies over time and tracking difficulties in Applied Biosystems AB1700™/Panther™ probe-to-gene annotations
Source: BMC Bioinformatics. 2005 Dec 22;6:307. doi: 10.1186/1471-2105-6-307 (PMC1361791; doi:10.1186/1471-2105-6-307)
Supplement: Additional File 2 — This file collects the same information as [see Additional file 1] just for the probe-to-gene annotation release 2. [file 1471-2105-6-307-S2.txt]

Noth and Benecke (2005) - Probe-to-Gene - Supplementary File MultipleSuffixesPerGeneIDinV2.txt
no	probe id	gene id	Gene_Name	Panther_Family_Name	Chr
1	130442	hCG1640457.3
	224206	hCG1640457.4		ATP-BNDG TRANSPORTER-REL.	16
2	139273	hCG1644121.1
	122673	hCG1644121.2			16
3	165816	hCG1644263.4
	173532	hCG1644263.5		CC INTERMED. FIL. FAM. MEM.	X
4	128270	hCG1644614.4
	212478	hCG1644614.5	ORF 167		6
	221134	hCG1644614.5	ORF 167		6
5	109656	hCG1648216.2
	134581	hCG1648216.3	doublecortin domain cont. 1		11
6	106026	hCG1782590.2
	226624	hCG1782590.3	hyp. prot. MGC57341		12
7	197140	hCG1783395.2
	220630	hCG1783395.3			12
8	192445	hCG1784546.2
	137733	hCG1784546.3		IG & FIBRONECTIN T3 CONTING	9
9	104903	hCG1792076.1
	117004	hCG1792076.2		CC INTERMED. FIL. FAM. MEM.	1
10	167538	hCG1792854.2
	104234	hCG1792854.3			13
11	206987	hCG1803240.2
	220284	hCG1803240.3			3
12	175334	hCG1804591.2
	127680	hCG1804591.3			2
	220791	hCG1804591.3			2
13	101379	hCG1811879.2
	137910	hCG1811879.3	FLJ43808/FLJ43486 protein	DYNEIN HEAVY CHAIN	12
	224204	hCG1811879.3	FLJ43808/FLJ43486 protein	DYNEIN HEAVY CHAIN	12
14	136405	hCG1817575.3
	219669	hCG1817575.4			7
15	180698	hCG1820604.1
	204337	hCG1820604.2			6
16	148140	hCG1981606
	105957	hCG1981606.1	Xg blood group ~	FAMILY NOT NAMED	X
	234760	hCG1981606.1	Xg blood group ~	FAMILY NOT NAMED	X
17	131945	hCG1983280
	117173	hCG1983280.1		IG SuperFam Rel.	1
18	205426	hCG19834.5
	214011	hCG19834.6	G antigen 1		X
19	227085	hCG1990881
	235463	hCG1990881.2			8
20	235514	hCG1993739
	171301	hCG1993739.2	MAPKK3	PROTEIN KNIASE	17
	182262	hCG1993739.2	MAPKK3	PROTEIN KNIASE	17
	234450	hCG1993739.2	MAPKK3	PROTEIN KNIASE	17
	127877	hCG1993739.2	MAPKK3	PROTEIN KNIASE	17
21	118303	hCG1997378
	185882	hCG1997378.1
	234901	hCG1997378.2		XMAP215	3
22	135030	hCG19982.3
	141025	hCG19982.4		SER/THR KINASE	19
23	122594	hCG1998965
	213810	hCG1998965.1			7
24	235991	hCG2002820
	219579	hCG2002820.2	hyp. prot. FLJ40121		17
25	234131	hCG2003287
	217498	hCG2003287.1			15
26	231608	hCG2003312
	225990	hCG2003312.1			19
27	234647	hCG2006634
	234451	hCG2006634.1			15
28	234033	hCG2008968
	231602	hCG2008968.1			8
29	202972	hCG2010232.2
	141631	hCG2010232.3		TCR g CHAIN	7
	187211	hCG2010232.3		TCR g CHAIN	7
	125726	hCG2010232.3		TCR g CHAIN	7
30	235304	hCG2018316
	235194	hCG2018316.1		OLFACTORY RECEPTOR	10
31	234869	hCG2020802
	189878	hCG2020802.1			13
32	231686	hCG2029203
	231277	hCG2029203.1			14
33	226332	hCG2032998
	181009	hCG2032998.1	ribosomal protein L7a	L7A	9
	218424	hCG2032998.1	ribosomal protein L7a	L7A	9
	224201	hCG2032998.1	ribosomal protein L7a	L7A	9
	224511	hCG2032998.1	ribosomal protein L7a	L7A	9
	150819	hCG2032998.1	ribosomal protein L7a	L7A	9
	235548	hCG2032998.1	ribosomal protein L7a	L7A	9
	235736	hCG2032998.1	ribosomal protein L7a	L7A	9
34	176814	hCG2033674
	205919	hCG2033674.1			9
35	233176	hCG2036661
	230680	hCG2036661.1			21
36	143350	hCG2041069
	100494	hCG2041069.1			3
37	120747	hCG2041108
	218150	hCG2041108.1			3
38	236880	hCG20488.3
	236217	hCG20488.4		GLUTAMINE SYNTASE	9
39	234096	hCG21309.4
	111955	hCG21309.5	NR2F2	NUCLEAR RECEPTOR	15
40	218273	hCG27211.3
	181397	hCG27211.4	ND 10 protein	KINESIN-RELATED	17
	226389	hCG27211.4	ND 10 protein	KINESIN-RELATED	17
41	110845	hCG32624.4
	200292	hCG32624.5	BDG-29 proten	FAMILY NOT NAMED	16
42	211433	hCG38175.3
	142215	hCG38175.4			1
	218678	hCG38175.4			1
43	131725	hCG38403.2
	232770	hCG38403.3		NOTCH AND TENASCIN-REL.	5
44	162670	hCG96198.3
	135674	hCG96198.5			7
	143750	hCG96198.5			7
	125791	hCG96198.5			7
	226557	hCG96198.5			7
	232355	hCG96198.5			7
